# Supplementary material for: circRNA432 enhances the coelomocyte phagocytosis via regulating the miR-2008-ELMO1 axis in Vibrio splendidus-challenged Apostichopus japonicus
Source: Commun Biol. 2023 Jan 28;6:115. doi: 10.1038/s42003-023-04516-8 (PMC9884281; doi:10.1038/s42003-023-04516-8)
Supplement: Supplementary file 4 — Supplementary data 1 [file 42003_2023_4516_MOESM4_ESM.xlsx]

## Sheet: Sheet1
			The source data behind the graphs in the paper
Fig. 1d
	circ432		Ajβ-actin		RNU6B
	nucleus	cytoplasm	nucleus	cytoplasm	nucleus	cytoplasm
CT1	28.933	28.8202	26.9377	25.1637	24.6974	25.3356
CT2	28.6895	28.9068	27.6719	25.4665	24.9372	25.5316
CT3	28.4243	28.8344	27.3509	25.3352	25.3696	25.3383
Fig. 2a
	circ432					Ajβ-actin
	tentacles	muscles	respiratory trees	coelomocytes	intestines	tentacles	muscles	respiratory trees	coelomocytes	intestines
CT1	24.73	23.67	23.11	22.81	24.31	19.56	20.04	18.79	21.08	21.24
CT2	24.13	23.01	23.01	22.6	23.46	19.18	19.76	18.48	20.89	20.97
CT3	24.9	23.28	23.17	22.91	23.66	19.52	19.94	18.06	21.03	21.24
Fig. 2b
	circ432					Ajβ-actin
	0 h	12 h	24 h	48 h	72 h	0 h	12 h	24 h	48 h	72 h
CT1	27.8893	25.4897	25.9319	25.0237	26.8418	18.9757	19.066	20.3118	18.9149	18.6854
CT2	27.9456	27.5529	26.2999	24.9053	26.7105	18.9757	19.066	20.3118	18.9149	18.6854
CT3	27.4259	26.6176	26.5488	24.5799	26.4647	18.9757	19.066	20.3118	18.9149	18.6854
	circ432					Ajβ-actin
	0 h	3 h	6 h	12 h	24 h	0 h	3 h	6 h	12 h	24 h
CT1	25.96	25.48	26.37	26.45	25.88	15.02	15.8	17.04	16.8	15.92
CT2	25.63	25.69	26.43	26.42	25.97	15.13	15.74	16.9	16.95	16.13
CT3	25.55	25.48	26.11	26.16	25.97	15.33	16.13	17.03	16.89	16.04
Fig. 2c
In vivo	circ432		Ajβ-actin		circ432		Ajβ-actin		the host gene of circ432			Ajβ-actin
	si-NC	si-circ432-1	si-NC	si-circ432-1	si-NC	si-circ432-2	si-NC	si-circ432-2	si-NC	si-circ432-1	si-circ432-2	si-NC	si-circ432-1	si-circ432-2
CT1	26.7135	26.8327	18.9368	18.1157	23.8219	24.3895	18.7262	18.7163	23.9153	24.5432	24.9905	18.6527	19.1576	18.5481
CT2	26.8362	26.6272	18.8892	17.9234	23.8481	24.2786	18.6536	18.6648	23.8957	23.9486	23.9911	18.8884	19.2339	18.2791
CT3	26.6942	26.7504	18.935	17.9787	23.6886	24.0089	18.7285	18.6012	24.8245	24.8152	23.8468	18.392	18.9273	18.1516
In vitro	circ432		Ajβ-actin		circ432		Ajβ-actin		the host gene of circ432			Ajβ-actin
	si-NC	si-circ432-1	si-NC	si-circ432-1	si-NC	si-circ432-2	si-NC	si-circ432-2	si-NC	si-circ432-1	si-circ432-2	si-NC	si-circ432-1	si-circ432-2
CT1	27.8689	28.1193	18.7262	17.9334	26.4	27.3382	18.5293	18.42	23.7584	23.2432	24.1911	19.2277	18.7576	19.6881
CT2	27.6044	27.9535	18.6536	17.918	26.2894	27.0401	18.3534	18.3512	24.0505	22.9486	23.9468	19.8663	18.3339	19.1991
CT3	27.693	27.9676	18.7285	17.9779	26.2768	26.9031	17.981	18.3123	23.6943	23.2152	23.5094	19.1539	18.5273	19.1516
Fig. 2d
	blank	si-NC + V. splendidus	si-circ432 + V. splendidus
data 1	4.62	34.5	27
data 2	4.57	32	28.8
data 3	4.81	33.9	23.2
Fig. 3c
	psi-check-2		circ432-wt		circ432-mut-1		circ432-mut-2		circ432-mut-1&2
	Firefly luciferase	Renialla luciferase	Firefly luciferase	Renialla luciferase	Firefly luciferase	Renialla luciferase	Firefly luciferase	Renialla luciferase	Firefly luciferase	Renialla luciferase
data 1	5920000	15300000	6820000	69100000	5840000	36000000	52600000	222000000	8570000	21800000
data 2	8160000	24500000	9720000	74300000	21990000	107000000	47800000	214000000	3450000	9850000
data 3	6780000	18000000	9190000	85700000	51800000	199000000	47800000	200000000	6190000	13400000
	psi-check-2		circ432-wt (100nM)		psi-check-2		circ432-wt (75nM)		psi-check-2		circ432-wt (50nM)
	Firefly luciferase	Renialla luciferase	Firefly luciferase	Renialla luciferase	Firefly luciferase	Renialla luciferase	Firefly luciferase	Renialla luciferase	Firefly luciferase	Renialla luciferase	Firefly luciferase	Renialla luciferase
data 1	5920000	15300000	6820000	69100000	18700000	34100000	8000000	32400000	25200000	48200000	3610500	9400000
data 2	8160000	24500000	9720000	74300000	14100000	25200000	7600000	23900000	29400000	51700000	3530000	8900000
data 3	6780000	18000000	9190000	85700000	10500000	18000000	5500000	19800000	21000000	38000000	3820000	9800000
Fig. 4a
In vivo	miR-2008			RNU6B
	NC	miR-2008 mimics	miR-2008 inhibitor	NC	miR-2008 mimics	miR-2008 inhibitor
CT1	33.8874	31.1836	36.7109	31.6618	35.9487	33.6197
CT2	34.5022	31.0298	36.9798	32.2697	35.5668	33.9623
CT3	34.2405	30.9861	38.472	32.2662	34.6862	35.4496
In vitro	miR-2008				RNU6B
	NC	miR-2008 mimics	NC	miR-2008 inhibitor	NC	miR-2008 mimics	NC	miR-2008 inhibitor
CT1	33.82	29.31	34.34	33.14	29.97	34.43	35.12	30.43
CT2	33.53	29.47	35	32.82	29.86	35	34.92	30.44
CT3	35	29.46	35	32.46	30.7	35	34.96	30.7
Fig. 4b
	blank	NCM + V. splendidus	miR-2008M + V. splendidus
data 1	1.45	30	23.6
data 2	2.97	32	21.8
data 3	2.92	27.2	20.5
Fig. 4c
	blank	NCI + V. splendidus	miR-2008I + V. splendidus
data 1	1.14	15.8	18
data 2	1.45	16.1	17.7
data 3	0.38	16.9	18.2
Fig. 5b
	psi-check-2		cell division cycle-wt		cell division cycle-mut
	Firefly luciferase	Renialla luciferase	Firefly luciferase	Renialla luciferase	Firefly luciferase	Renialla luciferase
data 1	26700000	45100000	118500000	222000000	25600000	43700000
data 2	26500000	48300000	119200000	214000000	27400000	48100000
data 3	29100000	46500000	109000000	200000000	28900000	47700000
Fig. 5c
	psi-check-2		AjELMO1-wt		AjELMO1-mut
	Firefly luciferase	Renialla luciferase	Firefly luciferase	Renialla luciferase	Firefly luciferase	Renialla luciferase
data 1	80100000	487000000	38600000	495000000	12700000	75000000
data 2	103000000	554000000	39300000	570000000	23700000	107000000
data 3	68800000	360000000	26100000	656000000	256437	1486097
	psi-check-2		AjELMO1-wt (100nM)		psi-check-2		AjELMO1 (75nM)		psi-check-2		AjELMO1 (50nM)
	Firefly luciferase	Renialla luciferase	Firefly luciferase	Renialla luciferase	Firefly luciferase	Renialla luciferase	Firefly luciferase	Renialla luciferase	Firefly luciferase	Renialla luciferase	Firefly luciferase	Renialla luciferase
data 1	80100000	487000000	38600000	495000000	3320000	18500000	2700000	23200000	4460000	24500000	5340000	37600000
data 2	103000000	554000000	39300000	570000000	1050000	6300000	2220000	20900000	6050000	35200000	7650000	50800000
data 3	68800000	360000000	26100000	656000000	4730000	19800000	3160000	34100000	7080000	34500000	7070000	54300000
Fig. 5d
	miR-2008			RNU6B
	MS2	MS2-AjELMO1	MS2-AjELMO1-mut	MS2	MS2-AjELMO1	MS2-AjELMO1-mut
CT1	24.4915	24.9511	25.6145	23.9905	25.9795	25.1057
CT2	24.5283	24.9756	25.2972	23.9922	26.0601	24.9705
CT3	24.7963	25.0427	25.0996	23.9989	25.9685	24.7397
Fig. 5e
In vivo	AjELMO1		Ajβ-actin			Gray value	AjELMO1		Ajβ-actin
	NC	miR-2008 mimics	NC	miR-2008 mimics			NC	miR-2008 mimics	NC	miR-2008 mimics
CT1	28.5579	29.6582	21.5282	21.4375		data 1	192758	73945	557323	510209
CT2	28.4934	29.7445	21.9323	21.3049		data 2	216809	74808	533104	518574
CT3	28.3552	29.8122	21.3719	21.296		data 3	210337	87918	472528	499099
In vitro	AjELMO1		Ajβ-actin			Gray value	AjELMO1		Ajβ-actin
	NC	miR-2008 mimics	NC	miR-2008 mimics			NC	miR-2008 mimics	NC	miR-2008 mimics
CT1	26.11	26.14	18.96	18.64		data 1	186298	83217	434507	408071
CT2	25.99	26.22	18.96	18.6		data 2	162942	89990	485411	478644
CT3	25.92	25.89	18.97	18.55		data 3	184992	97659	383838	445146
Fig. 5F
In vivo	AjELMO1		Ajβ-actin			Gray value	AjELMO1		Ajβ-actin
	NC	miR-2008 inhibitor	NC	miR-2008 inhibitor			NC	miR-2008 inhibitor	NC	miR-2008 inhibitor
CT1	25.9266	32.2926	18.5605	25.8042		data 1	207578	486536	508510	520250
CT2	26.5959	31.7264	18.7603	25.6873		data 2	174772	376341	565544	482807
CT3	26.4313	32.1887	18.5301	25.6911		data 3	195137	424606	511862	505796
In vitro	AjELMO1		Ajβ-actin			Gray value	AjELMO1		Ajβ-actin
	NC	miR-2008 inhibitor	NC	miR-2008 inhibitor			NC	miR-2008 inhibitor	NC	miR-2008 inhibitor
CT1	26.29	25.73	18.55	19.08		data 1	215910	302376	443704	426926
CT2	25.61	25.49	18.53	19.07		data 2	213023	290699	493107	482883
CT3	25.51	25.56	18.48	19.06		data 3	205656	294864	455771	463604
Fig. 5G
	blank	si-NC + NCM + V. splendidus	si-AjELMO1 + miR-2008M + V. splendidus
data 1	1.45	32.3	21.2
data 2	2.97	30.7	28.7
data 3	2.92	36.1	25.8
Fig. 6A
	AjELMO1					Ajβ-actin
	0 h	12 h	24 h	48 h	72 h	0 h	12 h	24 h	48 h	72 h
CT1	33.361	27.9399	27.7747	27.7537	27.3657	22.2713	19.4687	19.7562	18.2683	18.1544
CT2	34.639	27.2225	28.1231	27.8624	28.2471	23.9953	18.9321	19.8883	19.2014	18.3743
CT3	34.2287	27.1671	27.3957	26.6996	26.7538	23.0093	18.762	19.0671	17.1304	17.264
	AjELMO1					Ajβ-actin
	0 h	3 h	6 h	12 h	24 h	0 h	3 h	6 h	12 h	24 h
CT1	25.43	25.14	25.76	25.49	25.48	17.72	18.06	19.3	18.52	17.91
CT2	25.31	25.13	25.64	25.48	25.5	17.65	18.05	19.22	18.25	17.95
CT3	25.14	25.08	25.73	25.44	25.33	17.62	17.91	19.17	18.19	17.3
Fig. 6B
In vivo	AjELMO1		Ajβ-actin			Gray value	AjELMO1		Ajβ-actin
	si-NC	si-AjELMO1	si-NC	si-AjELMO1			si-NC	si-AjELMO1	si-NC	si-AjELMO1
CT1	26.32	27.48	18.9	19.61		data 1	207339	60679	555314	527759
CT2	26.2	27.63	18.89	19.6		data 2	205485	75987	510912	559092
CT3	26.22	27.56	18.84	19.58		data 3	209257	57419	479809	461235
In vitro	AjELMO1		Ajβ-actin			Gray value	AjELMO1		Ajβ-actin
	si-NC	si-AjELMO1	si-NC	si-AjELMO1			si-NC	si-AjELMO1	si-NC	si-AjELMO1
CT1	26.67	26.94	19.61	19.28		data 1	155507	73407	401099	411216
CT2	26.26	26.7	19.47	19.18		data 2	143135	85240	379256	446788
CT3	26.12	26.48	19.26	19.02		data 3	166714	73435	434990	398725
Fig. 6C
	blank	si-NC + V. splendidus	si-AjELMO1 + V. splendidus
data 1	1.45	33.4	28.1
data 2	2.97	32.3	25.5
data 3	2.92	31.4	26
Fig. 7A
In vivo	AjELMO1		Ajβ-actin		miR-2008		RNU6B			Gray value	AjELMO1		Ajβ-actin
	si-NC	si-circ432	si-NC	si-circ432	si-NC	si-circ432	si-NC	si-circ432			si-NC	si-circ432	si-NC	si-circ432
CT1	24.9153	25.8179	18.0281	17.9469	30.7677	32.5682	27.3365	29.0139		data 1	231550	82982	490883	553172
CT2	24.9636	25.9206	17.8212	17.8937	30.5554	32.484	26.9256	28.9741		data 2	176626	66729	557081	503373
CT3	24.452	25.8237	17.676	17.9808	30.596	32.4729	27.4448	29.5088		data 3	205248	95555	521647	477789
In vitro	AjELMO1		Ajβ-actin		miR-2008		RNU6B			Gray value	AjELMO1		Ajβ-actin
	si-NC	si-circ432	si-NC	si-circ432	si-NC	si-circ432	si-NC	si-circ432			si-NC	si-circ432	si-NC	si-circ432
CT1	27.0771	27.4522	19.118	18.3065	31.1874	34.9333	24.706	28.3166		data 1	210134	91914	445744	474930
CT2	26.986	27.5331	18.8428	17.9821	30.9945	34.2809	24.5834	28.2274		data 2	176779	110363	488987	495820
CT3	26.8828	27.5015	18.707	17.9339	30.9166	34.2502	24.4995	28.0779		data 3	160073	78860	437526	471766
Fig. 7B
In vivo	AjELMO1		Ajβ-actin			Gray value	AjELMO1		Ajβ-actin
	si-NC + NCI	si-circ432 + miR-2008I	si-NC + NCI	si-circ432 + miR-2008I			si-NC + NCI	si-circ432 + miR-2008I	si-NC + NCI	si-circ432 + miR-2008I
CT1	25.3142	25.2205	16.4867	16.9616		data 1	203764	342592	545020	562165
CT2	25.0999	25.2856	16.1736	16.9878		data 2	249662	362080	523449	538065
CT3	24.9152	25.4286	15.9168	16.9978		data 3	247277	339296	541906	510940
In vitro	AjELMO1		Ajβ-actin			Gray value	AjELMO1		Ajβ-actin
	si-NC + NCI	si-circ432 + miR-2008I	si-NC + NCI	si-circ432 + miR-2008I			si-NC + NCI	si-circ432 + miR-2008I	si-NC + NCI	si-circ432 + miR-2008I
CT1	25.1701	25.7273	16.0677	17.4418		data 1	182411	333543	405444	407240
CT2	25.1411	25.5918	16.1079	17.3929		data 2	183707	308852	411102	415358
CT3	25.1642	25.5354	16.1066	17.1889		data 3	192263	315343	425849	450628
Fig. 7C
	blank	si-NC + NCI + V. splendidus	si-AjELMO1 + miR-2008I + V. splendidus
data 1	1.14	16.5	18.5
data 2	1.45	15.9	17.2
data 3	0.38	15.5	18
Fig. S2
	circ432					Ajβ-actin
	si-NC	si-circ432-1 (10 μM)	si-circ432-1 (20 μM)	si-circ432-1 (30 μM)	si-circ432-1 (40 μM)	si-NC	si-circ432-1 (10 μM)	si-circ432-1 (20 μM)	si-circ432-1 (30 μM)	si-circ432-1 (40 μM)
CT1	23.1067	24.326	24.7001	24.7941	25.1665	18.4248	18.966	18.9254	19.0167	18.6689
CT2	23.2619	24.4952	24.8258	25.0781	25.5243	18.2038	19.0348	18.9308	18.9712	18.6988
CT3	23.119	24.5073	24.3068	25.079	25.4864	18.3068	19.1971	18.8884	18.9392	18.6885
	circ432					Ajβ-actin
	si-NC	si-circ432-2 (10 μM)	si-circ432-2 (20 μM)	si-circ432-2 (30 μM)	si-circ432-2 (40 μM)	si-circ432-2 (10 μM)	si-circ432-2 (20 μM)	si-circ432-2 (30 μM)	si-circ432-2 (40 μM)	si-circ432-1 (40 μM)
CT1	25.9319	27.3897	27.3893	27.8418	28.0237	18.3118	19.066	18.9757	18.9854	18.9149
CT2	26.1999	27.1529	27.5456	27.7105	27.9053	18.3118	19.066	18.9757	18.9854	18.9149
CT3	26.0488	27.0176	27.1259	27.4647	27.7799	18.3118	19.066	18.9757	18.9854	18.9149
Fig. S3
	cell division cycle 42		Ajβ-actin
	NC	miR-2008 mimics	NC	miR-2008 mimics
CT1	23.9153	25.013	19.6527	20.2645
CT2	23.8957	25.1096	19.8884	20.1724
CT3	23.8245	24.9905	19.392	20.0902
	AjELMO1		Ajβ-actin
	NC	miR-2008 mimics	NC	miR-2008 mimics
CT1	28.5579	29.6582	21.5282	21.4375
CT2	28.4934	29.7445	21.9323	21.3049
CT3	28.3552	29.8122	21.3719	21.296
		beclin-1	IRAK	Ajβ-actin
	NC	miR-2008 mimics	miR-2008 mimics	NC	miR-2008 mimics	miR-2008 mimics
CT1	23.9153	25.013	24.6439	18.6527	19.6645	18.9571
CT2	23.8957	25.1096	24.4944	18.8884	19.9724	18.992
CT3	23.2245	24.9905	24.7248	18.392	19.3902	19.1893
